# Supplementary material for: 89Zr-Radiolabelling of p-NCS-Bz-DFO-Anti-HER2 Affibody Immunoconjugate: Characterization and Assessment of In Vitro Potential in HER2-Positive Breast Cancer Imaging
Source: Pharmaceutics. 2025 Jun 4;17(6):739. doi: 10.3390/pharmaceutics17060739 (PMC12196019; doi:10.3390/pharmaceutics17060739)
Supplement: Supplementary file 1 [file pharmaceutics-17-00739-s001.zip]

Archive with 1 entries (1 files):
- pharmaceutics-3656265-supplementary.pdf
